# Supplementary material for: From fragments to follow-ups: rapid hit expansion by making use of EU-OPENSCREEN resources
Source: RSC Med Chem. 2025 Oct 22;16(12):6190–203. doi: 10.1039/d5md00684h (PMC12542027; doi:10.1039/d5md00684h)
Supplement: MD-016-D5MD00684H-s002 [file MD-016-D5MD00684H-s002.xlsx]

## Sheet: default_1
ECBL-96 Compound List
Fragment 2D-structure	SMILES	Well	ECBL-ID	Molecular weight [Da]
	CN[C@H]1CC[C@H](C(F)(F)F)CC1	A01	EOS102489	181.108
	CCOc1cc2c(cc1NC(C)=O)OC(C)C2	A02	EOS102585	235.121
	Cc1cc(NC(=O)c2cccc(C#N)c2)[nH]n1	A03	EOS102505	226.085
	CC(O)(CN)c1ccccc1	A04	EOS102513	151.1
	NC1CC(CO)(CO)C1	A05	EOS102545	131.095
	CC(=O)N1CCNCC1	A06	EOS102697	128.095
	CS(=O)c1ccc(CN)cc1	A07	EOS102793	169.056
	CCOC1CC(O)C12CCNCC2	A08	EOS102809	185.142
	CC(=O)Nc1ccc(N(C)C)cn1	A09	EOS102498	179.106
	CCCNC(=O)c1cccnc1	A10	EOS102530	164.095
	Cc1ccc(CCN)s1	A11	EOS102546	141.061
	CC(NC1CC1)c1ccco1	A12	EOS102754	151.1
	O=C1CCC(=O)N1c1ccccc1O	B01	EOS102674	191.058
	Cc1n[nH]c(N)c1C#N	B02	EOS102563	122.059
	COc1ccc(C(N)c2nccn2C)cc1	B03	EOS102483	217.122
	NC(=O)NCc1ccco1	B04	EOS102595	140.059
	CC(=O)Nc1cccc(NC(=O)C2CC2)c1	B05	EOS102523	218.106
	O=C(Nc1ccccc1)C1COCCO1	B06	EOS102651	207.09
	Cc1ccc(C(N)=O)o1	B07	EOS102659	125.048
	CC(=O)Nc1cccc(O)c1	B08	EOS102691	151.063
	O=S1(=O)NCc2ccccc21	B09	EOS102811	169.02
	N#Cc1ccccc1O	B10	EOS102676	119.037
	CC(N)c1ccccc1N(C)C	B11	EOS102812	164.131
	OCC1CNCC1c1ccsc1	B12	EOS102469	183.072
	NNC(=O)c1ccccc1	C01	EOS102693	136.064
	CCC(=O)Nc1c[nH]nc1-c1ccccc1	C02	EOS102478	215.106
	Cc1nc(CN2CCNCC2)cs1	C03	EOS102526	197.099
	O=C1CNC2CCCCC2N1	C04	EOS102550	154.111
	CNCCc1ccc(C#N)cc1	C05	EOS102654	160.1
	O=C1NCc2ccccc21	C06	EOS102662	133.053
	c1ccc(NCc2c[nH]cn2)cc1	C07	EOS102782	173.095
	CC1(c2ccco2)NC(=O)NC1=O	C08	EOS102607	180.053
	NC(=O)c1cc2ccccc2[nH]1	C09	EOS102639	160.064
	NC(=O)NC1CCCCC1	C10	EOS102671	142.111
	CNc1nnc(C)s1	C11	EOS102592	129.036
	CCC(=O)Nc1ccc(F)cc1	C12	EOS102512	167.075
	CC(C)CC(=O)NC1CCCCC1	D01	EOS102640	183.162
	CNC1Cc2ccccc2C1	D02	EOS102680	147.105
	NCc1cccc(N)c1	D03	EOS102688	122.084
	CNC(=O)c1ccc2c(c1)OCCCO2	D04	EOS102696	207.09
	NC1=C(c2nc3ccccc3[nH]2)C(=O)CN1	D05	EOS102825	214.085
	Oc1cccc(CNc2ccccn2)c1	D06	EOS102857	200.095
	COc1ccccc1N	D07	EOS103081	123.068
	NCc1cnc2ccccc2c1	D08	EOS102818	158.084
	N[C@H](CC(=O)O)c1ccccc1	D09	EOS102834	165.079
	CC1NCCSC1C	D10	EOS102962	131.077
	c1ccc2c(c1)CNOC2	D11	EOS103090	135.068
	Cc1cc(=O)cc(C)[nH]1	D12	EOS103026	123.068
	COCc1nc(C)n[nH]1	E01	EOS103050	127.075
	c1c[nH]c(C2CNC2)n1	E02	EOS102843	123.08
	NCCC1CCCC1(F)F	E03	EOS103099	149.102
	NCCOc1ccccc1	E04	EOS103107	137.084
	OCc1ccc(O)cc1	E05	EOS103027	124.052
	Cc1cc(=O)c(O)co1	E06	EOS103051	126.032
	O=C(NO)c1cccs1	E07	EOS102860	143.004
	COCC(=O)Nc1cccc(NC(C)=O)c1	E08	EOS102964	222.1
	O=C1CN(Cc2ccccc2F)CCN1	E09	EOS102900	208.101
	NC(=O)c1cc(Br)cnc1N	E10	EOS103092	214.969
	CSc1ccc(O)cc1	E11	EOS103044	140.03
	Oc1ccc2c(c1)CNCCO2	E12	EOS102829	165.079
	c1ncc2c(n1)NCC2	F01	EOS102933	121.064
	NC(=O)C(O)Cc1ccccc1	F02	EOS102853	165.079
	NCCNC(=O)c1cccs1	F03	EOS102869	170.051
	N#Cc1cccc(N)c1	F04	EOS102885	118.053
	O=c1[nH]cnc2ccccc12	F05	EOS103029	146.048
	O=S1(=O)CCCCN1	F06	EOS103045	135.035
	Cc1cccc(CO)n1	F07	EOS103053	123.068
	O=c1[nH]c2ccccc2o1	F08	EOS102974	135.032
	Nc1cnc2c(c1)COCC2	F09	EOS103094	150.079
	NCc1nc(-c2ccc(F)cc2)c[nH]1	F10	EOS103110	191.086
	Nc1ccc2c(c1)COC2	F11	EOS103030	135.068
	Nc1cc(-c2ccccc2)nn1CCO	F12	EOS103118	203.106
	CCn1ccc(CN)c1	G01	EOS103134	124.1
	Nc1ccc2ncoc2c1	G02	EOS103166	134.048
	NCC(=O)NC1CCOc2ccccc21	G03	EOS102887	206.106
	COc1cccc2c1CNC2	G04	EOS103119	149.084
	CNC1CS(=O)(=O)C1(C)C	G05	EOS102952	163.067
	N#CNc1ccc(F)c(Cl)c1	G06	EOS103104	170.005
	CCNC(=O)C1CNC1	G07	EOS103120	128.095
	CCCc1nccc(N)n1	G08	EOS103056	137.095
	CNC(=O)CSc1ccccn1	G09	EOS103265	182.051
	NC1CSc2ccccc21	G10	EOS103313	151.046
	O=C1NCC2(CCNCC2)O1	G11	EOS103282	156.09
	CNCc1ccc(C(=O)NC)o1	G12	EOS103290	168.09
	CN(CCO)C(=O)Nc1ccccc1	H01	EOS103322	194.106
	O[C@@H]1CNC[C@@H]1Oc1ccccc1	H02	EOS103292	179.095
	CCC1CNCC(CC)O1	H03	EOS103309	143.131
	CN(Cc1ccccc1)C(N)=O	H04	EOS103237	164.095
	COc1ccc(F)cc1CO	H05	EOS103325	156.059
	Cc1n[nH]cc1CNc1ccn(C)n1	H06	EOS103253	191.117
	Fc1ccccc1NC1CCNCC1	H07	EOS103238	194.122
	CCOC(=O)NCc1ccccc1	H08	EOS103303	179.095
	CCC(=O)NC(C)c1cccs1	H09	EOS103184	183.072
	Cc1nc2cccnc2[nH]1	H10	EOS103296	133.064
	CN(C)C(=O)Nc1cccc(O)c1	H11	EOS103216	180.09
	CNc1ccc(F)cc1	H12	EOS103320	125.064
