# Supplementary material for: From fragments to follow-ups: rapid hit expansion by making use of EU-OPENSCREEN resources
Source: RSC Med Chem. 2025 Oct 22;16(12):6190–203. doi: 10.1039/d5md00684h (PMC12542027; doi:10.1039/d5md00684h)
Supplement: MD-016-D5MD00684H-s003 [file MD-016-D5MD00684H-s003.xlsx]

## Sheet: default_1
ECBL-96 Compound List
Fragment 2D-structure	SMILES	ECBL-ID	Molecular weight [Da]
	COc1ncccc1NC(=O)NCc1ccc(S(C)(=O)=O)cc1	EOS37345	335.385
	CS(=O)(=O)c1ccc(CNC(=O)NC[C@H]2CCOC2)cc1	EOS44278	312.391
	CC(C)Cn1cc(N[C@@H](C)c2ccc(S(C)(=O)=O)cc2)cn1	EOS57006	321.446
	CN1CCO[C@@H](CNCc2ccc(S(C)(=O)=O)cc2)C1	EOS58544	298.408
	CS(=O)(=O)c1ccc(CN[C@H]2CCCN(c3cccnn3)C2)cc1	EOS97028	346.456
	c1csc(CCNc2nccs2)c1	EOS76201	210.327
	C[C@](O)(CNC1CCC2(CC1)OCCO2)c1cccs1	EOS92476	297.42
	Cc1cnc(CNC[C@H](O)c2ccc(Cl)s2)s1	EOS96442	288.825
	C[C@H](NCCCF)c1cccc(-n2ccnc2)c1	EOS49905	247.317
	NCc1cccc(NC(=O)c2ccc(F)cc2)c1	EOS97152	244.269
	Cc1cc(S(=O)(=O)NCc2cccc(N)c2)sc1C	EOS82490	296.417
	CC(C)(N)c1cccc(N)c1	EOS103365	150.225
	COc1ccc(CN)cc1NC(C)=O	EOS102951	194.234
	CC(C)C(=O)Nc1cccc(CN)c1	EOS102937	192.262
	COc1ccc(OC)c(CNc2cccc(CC#N)n2)c1	EOS41221	283.331
	COc1cc(C(=O)Nc2ccccn2)ccc1OCc1cscn1	EOS45548	341.392
	COc1ccc(CNc2ccc(C)cn2)cc1O	EOS77945	244.294
	CC[C@@H](C#N)Oc1cccc(CNc2ncccc2C(=O)NC)c1	EOS96764	324.384
	COc1cccc(OC2CN(Cc3ccsc3)C2)c1	EOS5381	275.373
	CCCCNCCOc1ccc(C)cc1Cl	EOS11497	241.762
	CCNCCOc1ccc(Cl)c(C)c1	EOS12482	213.708
	CCNCCOc1ccc(OCc2ccccc2)cc1	EOS12514	271.36
	CC(C)(CN)Oc1cc(F)cc(F)c1	EOS71605	201.216
