# Supplementary material for: From fragments to follow-ups: rapid hit expansion by making use of EU-OPENSCREEN resources
Source: RSC Med Chem. 2025 Oct 22;16(12):6190–203. doi: 10.1039/d5md00684h (PMC12542027; doi:10.1039/d5md00684h)
Supplement: MD-016-D5MD00684H-s004 [file MD-016-D5MD00684H-s004.xlsx]

## Sheet: default_1
ECBL NS2B-NS3 Follow Up Compound List
Fragment 2D-structure	SMILES	ECBL-ID	Molecular weight [Da]
	CCOCCn1c(=O)[nH]c2cc(C(=O)NCCc3ccc(C)s3)ccc21	EOS7469	373.478
	Cc1cn2c(n1)CC[C@H](NC(=O)Cc1ccc(C)s1)C2	EOS37557	289.404
	CS(=O)(=O)NCCc1ccc(C(=O)Nc2ccccc2F)s1	EOS39038	342.417
	COC(CNC1CCN(C(=O)C2CCC2)CC1)c1cccs1	EOS10253	322.474
	CN(C)C(CNC(=O)N1CCSCC1)c1cccs1	EOS8412	299.465
	O=C(Cc1cccs1)Nc1cc(F)cc(F)c1	EOS13990	253.273
	O=C(NCCc1cccs1)c1cc2c([nH]c1=O)CCC2	EOS14615	288.372
	NC(=O)Cc1cc(Br)c(-c2ccc(N)cc2)s1	EOS46117	311.204
	CCN(CCc1cccs1)Cc1ccc(N)nc1.Cl	EOS48070	297.855
	O=C(NCCc1cccs1)[C@@H]1CC=CCC1	EOS54207	235.352
	CN(C)[C@@H](CNS(=O)(=O)CC1CC1)c1cccs1	EOS55752	288.438
	C[C@H]1CCCN(CCNC(=O)Cc2cccs2)C1	EOS56087	266.41
	CN(C)[C@@H](CNC(=O)NC1CCCC1)c1cccs1	EOS56231	281.425
	C[C@H]1CCCN(C(C)(C)CNC(=O)NCCc2cccs2)C1	EOS71194	323.506
	c1csc([C@H](CNCc2ccc3c(c2)OCCO3)N2CCCC2)c1	EOS73158	344.48
	c1csc(CCNc2nccs2)c1	EOS76201	210.327
	O=C(NCCc1cccs1)NC[C@H]1CCCO1	EOS82237	254.355
	C[C@](O)(CNC1CCC2(CC1)OCCO2)c1cccs1	EOS92476	297.42
	Cc1cnc(CNC[C@H](O)c2ccc(Cl)s2)s1	EOS96442	288.825
	Cc1ccc(C(=O)N2CC(C)OC(C)C2)o1	EOS18433	223.272
	COc1cccc(NC(=O)c2ccc(C)o2)c1	EOS34830	231.251
	Cc1ccc(C(=O)NC[C@H](C)N2CCc3sccc3C2)o1	EOS41783	304.415
	Cc1csc(N(C(=O)c2oc(C)cc2C)C2CC2)n1	EOS54093	276.361
	Cc1csc([C@@H]2CCCCN2C(=O)c2ccc(C)o2)n1	EOS65244	290.388
	Cc1ccc(C(=O)N2CCC[C@@H]2CF)o1	EOS71980	211.236
	Cc1ccc(C(=O)N2CCN(C)c3cc(F)ccc32)o1	EOS79828	274.295
	CC(=O)c1ccccc1NC(=O)c1ccc(C)o1	EOS81222	243.262
	Cc1ccc(C(=O)N2CCO[C@@H](C)C2)o1	EOS82394	209.245
	Cc1ccc(C(=O)N2CCc3ccccc3C2)o1	EOS83555	241.29
	Cc1ccc(C(=O)N(C)C[C@H]2CCN(Cc3ccccc3)C2)o1	EOS86405	312.413
	Cc1ccc(C(=O)Nc2cccc3ncccc23)o1	EOS86556	252.273
	CNC[C@H]1CCCN1C(=O)c1oc(C)cc1C	EOS87208	236.315
	C[C@H]1CN(C)CCN1C(=O)c1ccc(Cl)o1	EOS52388	242.706
	O=C(Nc1ccccc1-c1ccncc1)c1ccco1	EOS66793	264.284
	COCCCNC(=O)c1ccc(Cl)o1	EOS74279	217.652
	O=C(c1ccco1)N(Cc1ccc(Cl)cc1)CC1CCCO1	EOS98008	319.788
	O=C(CN1C(=O)c2ccccc2S1(=O)=O)Nc1ccc(S(=O)(=O)Nc2ccccc2)cc1	EOS606	471.516
	N#Cc1ccccc1CN1C(=O)c2ccccc2S1(=O)=O	EOS12061	298.323
	O=C1c2ccccc2S(=O)(=O)N1Cc1cccc(F)c1	EOS12062	291.303
	O=C1c2ccccc2S(=O)(=O)N1Cc1nnnn1-c1ccccc1	EOS15083	341.352
	CCCNC(=O)CN1C(=O)c2ccccc2S1(=O)=O	EOS18560	282.321
	O=C1c2ccccc2S(=O)(=O)N1CC1CC(c2ccccc2)=NO1	EOS12181	342.376
	CCOc1ccc(NC(=O)CN2C(=O)c3ccccc3S2(=O)=O)cc1	EOS21359	360.391
	COc1cccc(NC(=O)CN2C(=O)c3ccccc3S2(=O)=O)c1	EOS21358	346.364
	CCOCCCNC(=O)CN1C(=O)c2ccccc2S1(=O)=O	EOS21114	326.374
	CCOc1ccc(NC(=O)CCN2C(=O)c3ccccc3S2(=O)=O)cc1	EOS21098	374.418
	CCN1C(=O)c2ccccc2S1(=O)=O	EOS36981	211.242
	O=C1c2cc(Br)ccc2S(=O)(=O)N1CCCOCC1CC1	EOS51523	374.256
	N#Cc1ccccc1OCCN1C(=O)c2ccccc2S1(=O)=O	EOS44306	328.349
	N#CCCNC(=O)CN1C(=O)c2ccccc2S1(=O)=O	EOS53836	293.304
	COc1ccccc1CCN1C(=O)c2ccccc2S1(=O)=O	EOS47375	317.366
	COc1cc2c(cc1OC)S(=O)(=O)N(Cc1nc(C)no1)C2=O	EOS69092	339.329
	CC(C)N1C(=O)c2ccc(C(=O)NCCc3cccs3)cc2S1(=O)=O	EOS74051	378.475
	O=C1c2ccccc2S(=O)(=O)N1Cc1ccnc(N2CCCC2)c1	EOS73665	343.408
	CC(C)(C)C(=O)CN1C(=O)c2ccccc2S1(=O)=O	EOS95544	281.333
	COc1cccc(CN2C(=O)c3ccccc3S2(=O)=O)c1	EOS66361	303.339
	NC(=O)c1ccc(CN2C(=O)c3ccccc3S2(=O)=O)cc1	EOS90232	316.338
	CC(=O)Nc1nnc(CCCOc2ccccc2)s1	EOS20638	277.349
	COc1ccc(CCc2nnc(NC(C)=O)s2)cc1	EOS34300	277.349
	O=C(Nc1ccc(F)cc1)c1cnc2ccc(F)cc2c1O	EOS374	300.264
	CN(Cc1cc2ccccc2n(C)c1=O)CC1(C)COC1	EOS9457	286.375
	CN(Cc1cc2ccccc2n(C)c1=O)CC1Cc2ccccc2O1	EOS10474	334.419
	Cc1ccc2nc(C)c(CN3CCOCC3)c(O)c2c1	EOS17154	272.348
	CCN(CC)Cc1c(C)nc2c(OC)ccc(Cl)c2c1O	EOS36668	308.809
	C[C@H](NCc1cc2ccccc2n(C)c1=O)c1cccc(C#N)c1	EOS51330	317.392
	Oc1nc2ccccc2cc1CNC[C@H](O)c1ccc(F)cc1F	EOS90861	330.334
	COc1ccccc1C(CNC(=O)c1cccs1)N(C)C.Cl	EOS597	340.876
	O=C(c1cccs1)N1CC(N2CC(F)(F)C[C@H]2CO)C1	EOS32703	302.346
	CN[C@H]1CCCN(C(=O)c2sccc2OC)C1	EOS42564	254.355
	CCN1CCC[C@@H]1CNC(=O)c1sccc1C	EOS49647	252.383
	CN[C@H]1CCCN(C(=O)c2cc(OC)cs2)C1	EOS62001	254.355
	COc1ccc(N2Cc3ccc(OC)c(OC)c3C2=O)cc1	EOS13673	299.326
	COc1cc(OC)cc(N2CC[C@H](NC(=O)N3Cc4cccc(OC)c4C3)C2)c1	EOS38460	397.475
	COc1ccc2c(c1OC)C(=O)N(c1ccc(NC(C)=O)cc1)C2=O	EOS44719	340.335
	COc1cccc2c1CN(C(=O)[C@H]1CCC(=O)NC1)C2	EOS47239	274.32
